# Supplementary material for: Exploring the Mechanism of Hepatotoxicity Induced by Dictamnus dasycarpus Based on Network Pharmacology, Molecular Docking and Experimental Pharmacology
Source: Molecules. 2023 Jun 28;28(13):5045. doi: 10.3390/molecules28135045 (PMC10343517; doi:10.3390/molecules28135045)
Supplement: Supplementary file 1 [file molecules-28-05045-s001.zip]

Archive with 1 entries (1 files):
- molecules-2442037-SI.pdf
